# Supplementary material for: The Beneficial Effects of Berberine on Vascular Dysfunction in Type 2 Diabetes Are Enhanced by HSP70 Inhibition
Source: Biomolecules. 2026 Jun 29;16(7):959. doi: 10.3390/biom16070959 (PMC13406697; doi:10.3390/biom16070959)
Supplement: Supplementary file 1 [file biomolecules-16-00959-s001.zip]

Archive with 1 entries (1 files):
- biomolecules-4355702-supplementary.pdf
